# Supplementary material for: Azvudine Suppresses Epithelial–Mesenchymal Transition in Hepatocellular Carcinoma by Targeting the Notch–HEY Signalling Pathway
Source: Int J Mol Sci. 2025 May 27;26(11):5127. doi: 10.3390/ijms26115127 (PMC12154575; doi:10.3390/ijms26115127)
Supplement: Supplementary file 1 [file ijms-26-05127-s001.zip]

Archive with 1 entries (1 files):
- ijms-3567582-supplementary.pdf
